# Supplementary material for: The Thyroid Hormone Transporter Mct8 Restricts Cathepsin-Mediated Thyroglobulin Processing in Male Mice through Thyroid Auto-Regulatory Mechanisms That Encompass Autophagy
Source: Int J Mol Sci. 2021 Jan 5;22(1):462. doi: 10.3390/ijms22010462 (PMC7796480; doi:10.3390/ijms22010462)
Supplement: Supplementary file 1 [file ijms-22-00462-s001.zip]

Archive with 6 entries (6 files):
- Figure S1-Ponceau for Figure 2A.tif
- Figure S2-Ponceau for Figures 4A and 10C.tif
- Figure S3-Ponceau for Figures 5A and Figures 7A-C.tif
- Figure S4-Ponceau Figure 10B.tif
- Figure S5_Ponceau for Figure 11C.tif
- Supplemental_Table_1.docx
